# Supplementary material for: Inactivation of Hepatitis A Virus and Feline Calicivirus on Model Food Contact Surfaces by Ultraviolet Light (UV-C) Systems
Source: Foods. 2024 Sep 12;13(18):2892. doi: 10.3390/foods13182892 (PMC11430824; doi:10.3390/foods13182892)
Supplement: Supplementary file 1 [file foods-13-02892-s001.zip]

Archive with 1 entries (1 files):
- foods-3194871-supplementary.pdf
